# Supplementary material for: Recovery of Bioactive Compounds from Industrial Exhausted Olive Pomace through Ultrasound-Assisted Extraction
Source: Biology (Basel). 2021 Jun 10;10(6):514. doi: 10.3390/biology10060514 (PMC8229622; doi:10.3390/biology10060514)
Supplement: Supplementary file 1 [file biology-10-00514-s001.zip]

Archive with 1 entries (1 files):
- biology-1222264-supplementary.pdf
